# Supplementary material for: Structural and Biochemical Insights into the Mechanism of Action of the Clinical USP1 Inhibitor, KSQ-4279
Source: J Med Chem. 2024 Aug 27;67(17):15557–68. doi: 10.1021/acs.jmedchem.4c01184 (PMC11403619; doi:10.1021/acs.jmedchem.4c01184)
Supplement: Supplementary file 1 — jm4c01184_si_001.csv [file jm4c01184_si_001.csv]

Compound	SMILES	USP1 melting temp (°C)	USP1Δ1Δ1 melting temp (°C)
ML323	CC1=CN=C(N=C1NCC2=CC=C(C=C2)N3C=CN=N3)C4=CC=CC=C4C(C)C	48	55
KSQ-4279	CC(C)N1C=C(N=C1C2=CC=C(C=C2)CN3C4=NC(=NC=C4C=N3)C5=C(N=CN=C5OC)C6CC6)C(F)(F)F	57	60
SJB2-043	C1=CC=C(C=C1)C2=NC3=C(O2)C(=O)C4=CC=CC=C4C3=O	37	36
